# Supplementary material for: Endoplasmic Reticulum Protein TXNDC5 Interacts with PRDX6 and HSPA9 to Regulate Glutathione Metabolism and Lipid Peroxidation in the Hepatic AML12 Cell Line
Source: Int J Mol Sci. 2023 Dec 5;24(24):17131. doi: 10.3390/ijms242417131 (PMC10743020; doi:10.3390/ijms242417131)
Supplement: Supplementary file 1 [file ijms-24-17131-s001.zip › Supplementary Table S2.xlsx]

## Sheet: Proteins
Supplementary Table S2. Protein identification via LC-MS/MS
Accession	Description	MW [kDa]	Coverage N [%]	Found in wild-type AML12	Found in TXNDC5-KO AML12 in KO	Score N	# PSMs N	Peptides N	# Protein Unique Peptides
A0A1D5RLD8	Glyceraldehyde-3-phosphate dehydrogenase OS=Mus musculus OX=10090 GN=Gm10358 PE=1 SV=1	35.8	7	+	-	15.71	4	1	0
A1BN54	Alpha-actinin cytoskeletal isoform OS=Mus musculus OX=10090 GN=Actn1 PE=1 SV=1	102.7	4	+	-	9.26	3	1	0
Q545F8	40S ribosomal protein S4 OS=Mus musculus OX=10090 GN=Rps4x PE=2 SV=1	27.5	4	+	-	4.23	2	1	0
P38647	Stress-70 protein, mitochondrial OS=Mus musculus OX=10090 GN=Hspa9 PE=1 SV=3	73.4	10	+	-	6.47	2	2	2
Q8VDD5	Myosin-9 OS=Mus musculus OX=10090 GN=Myh9 PE=1 SV=4	226.2	1	+	-	5.84	2	1	2
Q6GT24	Peroxiredoxin-6 OS=Mus musculus OX=10090 GN=Prdx6 PE=1 SV=1	24.8	11	+	-	5.04	2	2	2
Q9JJD8	CCT-beta OS=Mus musculus OX=10090 GN=Cct2 PE=2 SV=1	52.4	2	+	-	2.36	1	1	0
Q6KAM8	MFLJ00343 protein (Fragment) OS=Mus musculus OX=10090 GN=Flna PE=2 SV=1	205.2	1	+	-	4.29	1	1	0
Q5M9N5	60S ribosomal protein L28 OS=Mus musculus OX=10090 GN=Rpl28 PE=2 SV=1	15.7	6	+	-	2.64	1	1	0
P56480	ATP synthase subunit beta, mitochondrial OS=Mus musculus OX=10090 GN=Atp5f1b PE=1 SV=2	56.3	3	+	-	2.77	1	1	1
Q3TRJ1	Vacuolar protein sorting-associated protein 35 OS=Mus musculus OX=10090 GN=Vps35 PE=1 SV=1	91.7	1	+	-	1.93	1	1	0
Q8BFR5	Elongation factor Tu, mitochondrial OS=Mus musculus OX=10090 GN=Tufm PE=1 SV=1	49.5	2	+	-	2.45	1	1	1
E9Q030	Actin-binding LIM protein 1 OS=Mus musculus OX=10090 GN=Ablim1 PE=1 SV=1	62	2	+	-	1.96	1	1	0
A0A1S6GWH6	UBC core domain-containing protein OS=Mus musculus OX=10090 GN=Birc6 PE=2 SV=1	537.6	0	+	-	2.38	1	1	0
Q8C290	Uncharacterized protein OS=Mus musculus OX=10090 GN=Hnrnpu PE=2 SV=1	87.9	1	+	-	2.27	1	1	0
B2RR26	NHL repeat containing 2 OS=Mus musculus OX=10090 GN=Nhlrc2 PE=1 SV=1	78.4	1	+	-	2.14	1	1	0
A0A571BEP7	E3 ubiquitin-protein ligase NEDD4 OS=Mus musculus OX=10090 GN=Nedd4 PE=1 SV=1	56	4	+	-	2.54	1	1	0
Q05BY9	Hectd1 protein (Fragment) OS=Mus musculus OX=10090 GN=Hectd1 PE=2 SV=1	54.3	3	+	-	2.29	1	1	0
Q99KI0	Aconitate hydratase, mitochondrial OS=Mus musculus OX=10090 GN=Aco2 PE=1 SV=1	85.4	2	+	-	2.48	1	1	1
A0JLT5	Mybbp1a protein (Fragment) OS=Mus musculus OX=10090 GN=Mybbp1a PE=2 SV=1	133.6	1	+	-	2.97	1	1	0
Q6KAT3	MFLJ00064 protein (Fragment) OS=Mus musculus OX=10090 GN=Cndp2 PE=2 SV=1	44.3	4	+	-	2.21	1	1	0
B9EKE9	RNA helicase OS=Mus musculus OX=10090 GN=Ddx3x PE=2 SV=1	73	2	+	-	2.14	1	1	0
Q6ZPT2	Leucyl-tRNA synthetase (Fragment) OS=Mus musculus OX=10090 GN=Lars PE=2 SV=1	137.7	2	+	-	2.36	1	1	0
A0A1L1SV25	Alpha-actinin-4 OS=Mus musculus OX=10090 GN=Actn4 PE=1 SV=1	107	1	+	-	3.07	1	1	0
Yellow: Selected genes
Green: Presence in wild-type AML12
Red: Absence in TXNDC5 KO AML12
