# Supplementary material for: Endoplasmic Reticulum Protein TXNDC5 Interacts with PRDX6 and HSPA9 to Regulate Glutathione Metabolism and Lipid Peroxidation in the Hepatic AML12 Cell Line
Source: Int J Mol Sci. 2023 Dec 5;24(24):17131. doi: 10.3390/ijms242417131 (PMC10743020; doi:10.3390/ijms242417131)
Supplement: Supplementary file 1 [file ijms-24-17131-s001.zip › Supplementary Table S3.xlsx]

## Sheet: PRDX6
Supplementary Table S3: Identification of PRDX6-associated proteins based on the bioinformatics analysis
Gene name	RNAseq (AML12) KO/WT	SL2R (RNAseq)	Liver Protein Abundance (ppm(parts per million)) PAXdb	String Database
Prdx6	normal	≈0	1636	available
Prdx6b	--	≈0	166	available
Prdx5	down	-2.03507	699	available	Selected
Gstp3	down	-2.62907	634	available	Selected
Gstt1	down	-3.39554	486		Selected
Gstm6	down	-2.17579	327		Selected
Npm1	down	-2.38545	491		Selected
Oplah	down	-2.54226	638		Selected
Serpina1a	down	-3.81048	345		Selected
Serpina1b	down	-2.59781	372		Selected
Serpina3m	down	-6.76452	368		Selected
Anpep	down	-2.27794	109
Ggt1	down	-2.22151	0.533	available
Gstt2	down	-2.96063	122
Hmox1	down	-2.77429	145
Gpx3	down	-6.4259	3.42
Serpina3f	down	-4.61691	120
Serpina3i	down	-3.228	21.5
Serpina3g	down	-7.36293	9.21
Serpina3n	down	-6.78575	2.6
Srm	up	2.38507	202
Prxl2a	down	-4.65517	296
Chac1	up	1.88898	NA	available
Chac2	down	-1.40719	119	available
Eef1b2	down	-1.0396	624
Gapdh	down	-1.65769	255
Ggt6	down	-1.29821	NA	available
Glrx	down	-1.72513	56.6
Hpgd	up	1.94179	221	available
Idh1	down	-1.63426	2625
Gss	up	1.42519	87.1	available
Gsta1	down	-1.74487	42.1
Gsta2	down	-1.6534	205
Gsta3	down	-1.25524	7807
Gstk1	down	-1.90045	1342
Serpinb9b	down	-1.34198	0.929
Serpind1	down	-1.43	9.12
Pgd	up	1.04801	443
Prxl2b	down	-1.57681	23.3
Tufm	up	1.04098	270
Gstm2	up	1.35137	729
Gclc	normal	≈0	33.6
Gclm	normal	≈0	271
Ggt5	normal	≈0	1.79	available
Gsr	normal	≈0	164
Gsto1	normal	≈0	1146	available
Ggt7	normal	≈0	NA	available
Yellow:	Terget genes
Red:	Selected genes based on the identification algorithm step-by-step
Green:	Final selected genes

## Sheet: HSPA9
Supplementary Table S3: Identification of HSPA9-associated proteins based on the bioinformatics analysis
Gene name	RNAseq (AML12) KO/WT	SL2R (RNAseq)	Liver Protein Abundance (ppm(parts per million)) PAXdb	String Database
Hspa9	normal	≈0	2551	available
Hsp90aa1	down	-1.23316	1191	available	Selected
Mfn2	up	1.67939	113.3		Selected
Dnaja3	up	1.23315	132.2	available	Selected
Rps14	down	-1.60928	1645		Selected
Apc2	down	-2.0226	NA
Bbc3	up	1.10166	NA
Bid	up	1.01381	19.3
Casp3	down	-1.39673	57
Cebpa	up	1.63284	48.3
Ddit3	up	1.04356	NA
Il18	down	-1.00801	NA
Mapk12	down	-1.793	0.039
Mapk8	down	-1.20884	0.159
Tlr1	down	-1.72026	NA
Ttk	up	1.16291	NA
Zic2	down	-3.2305	NA
Hspb1	down	-4.20827	0.169
Raf1	up	1.01178	0.268
Eef1b2	down	-0.939599	3614
Hspd1	up	0.961916	6565	available
Mdm2	normal	≈0	NA
Hspe1	normal	≈0	1573	available
Yellow:	Terget gene
Red:	Selected genes based on the identification algorithm step-by-step
Green:	Final selected genes
